# Supplementary material for: PRISMA Systematic Literature Review, including with Meta-Analysis vs. Chatbot/GPT (AI) regarding Current Scientific Data on the Main Effects of the Calf Blood Deproteinized Hemoderivative Medicine (Actovegin) in Ischemic Stroke
Source: Biomedicines. 2023 Jun 2;11(6):1623. doi: 10.3390/biomedicines11061623 (PMC10295843; doi:10.3390/biomedicines11061623)
Supplement: Supplementary file 1 [file biomedicines-11-01623-s001.zip]

Archive with 1 entries (1 files):
- File S1 biomedicines-2359226-supplementary.pdf
